# Supplementary material for: Stress-Responsive Gene Expression, Metabolic, Physiological, and Agronomic Responses by Consortium Nano-Silica with Trichoderma against Drought Stress in Bread Wheat
Source: Int J Mol Sci. 2024 Oct 11;25(20):10954. doi: 10.3390/ijms252010954 (PMC11507820; doi:10.3390/ijms252010954)
Supplement: Supplementary file 1 [file ijms-25-10954-s001.zip]

Archive with 2 entries (2 files):
- ijms-3197139-supplementary.pdf
- Supplementary Table S2.xlsx
