# Supplementary material for: Stress-Responsive Gene Expression, Metabolic, Physiological, and Agronomic Responses by Consortium Nano-Silica with Trichoderma against Drought Stress in Bread Wheat
Source: Int J Mol Sci. 2024 Oct 11;25(20):10954. doi: 10.3390/ijms252010954 (PMC11507820; doi:10.3390/ijms252010954)
Supplement: Supplementary file 1 [file ijms-25-10954-s001.zip › Supplementary Table S2.xlsx]

## Sheet: Sheet1
	Table S2. The putative tissue expression of five genes from wheat at different tissues and developmental stages.
		1	2	3	4	5	6	7	8	9	10	11	12	13	14	15	16	17	18	19	20	21	22	23	24	25	26	27	28	29	30	31	32	33	34	35	36	37	38	39	40	41	42	43	44	45	46	47	48
		First leaf sheath - Tillering stage	Internode #2 - Milk grain stage	Shoot apical meristem - Seedling stage	Grain - Milk grain stage	First leaf blade - Seedling stage	Flag leaf blade - Full boot	Awn - 50 percent spike	flag leaf blade night (-0.25h) 06:45	Shoot axis - Flag leaf stage	Fifth leaf blade - Flag leaf stage	Third leaf sheath - Three leaf stage	Internode #2 - Ear emergence	Anther	Spike	Coleoptile	Stigma and Ovary	Roots - Flag leaf stage	Fifth leaf sheath - Flag leaf stage	Root apical meristem - Three leaf stage	Flag leaf sheath - Ear emergence	Roots - Three leaf stage	Axillary roots - Three leaf stage	Flag leaf sheath - 50 percent spike	Radicle - Seedling stage	Roots - 50 percent spike	Third leaf blade - Three leaf stage	Spikelets - 50 percent spike	Root apical meristem - Tillering stage	Grain - Ripening stage	Awns - Ear emergence	Glumes	Glumes - Ear emergence	Leaf ligule	Flag leaf blade - 50 percent spike	Internode #2 - 50 percent spike	Fifth leaf sheath - Fifth leaf stage	fifth leaf blade night (-0.25h) 21:45	Grain - Soft dough	Flag leaf blade (senescence) - Dough stage	Flag leaf blade night (-0.25h) 06:45 - Flag leaf stage	Flag leaf blade (senescence) - Ripening stage	First leaf blade - Tillering stage	Shoot apical meristem - Tillering stage	Shoot axis - First leaf stage	Roots - Seedling stage	Shoot axis - Milk grain stage	Fifth leaf blade - Fifth leaf stage	Flag leaf blade - Ear emergence
	TaZFP34-TraesCS1D02G312200	1.83	1.36	0.48	0.69	1.77	0.52	1.58	0.46	0.62	0.52	0.1	1.03	0.18	0.31	0.53	0.32	1.57	0.88	0.46	0.46	0.62	1.38	0.66	0.59	0.85	0.76	1.66	0.29	0.08	2	0.98	1.42	0.83	0.54	1.46	0.15	1.09	0.69	0.45	0.75	0.68	1.21	1.14	0.35	0.78	1.42	0.94	0.63
	TaWRKY1-TraesCS1B02G161400	3.63	5.28	4.44	2.15	1.71	2.74	6.23	2.46	4.67	2.54	2.36	4.59	4.5	5.49	2.21	5.16	7.26	2.74	2.79	4.38	4.67	4.76	3.07	4.76	4.84	1.2	5.22	2.49	2.76	2.67	3.54	3.62	4.54	3.06	5.22	2.73	2.09	1.72	3.92	1.57	4.06	3.34	3.43	1.46	4.22	5.9	1.39	3.61
	TaMAPK3-TraesCS4A02G106400	22.63	21.33	2.51	5.06	14.44	5.58	2.96	6.34	5.6	4.59	0.46	11.79	4.56	2.8	13.27	3.54	9.43	12.26	9.37	21.64	6.37	9.17	22.71	17.45	15.06	1.83	3.38	4.22	2.44	2.86	26.81	10.13	9.87	12.99	11.76	0.86	5.98	3.34	16.27	1.87	10.41	11.1	10.44	4.92	14.91	15.84	2.52	13.79
	TaLEA-TraesCS3A02G150800	6.98	0.33	0.27	0.09	2.63	0.54	0.05	0.12	0.21	0.99	0.03	0	0.22	0.16	4.79	0	0.09	0.39	0.97	0.21	0	1.09	0.32	27.74	0.15	0.83	0.04	1.94	66.09	1.08	0.89	0.79	3.2	0.16	0.09	0	1.59	0.75	0	0.44	0.83	5.54	0.25	0.72	1.52	1.38	0.09	0.26
	TaP5CS1-TraesCS3B02G395900	1.07	1.52	25.84	15.62	10.23	7.05	9.21	3.64	7.46	5.41	10.8	3.94	72.33	14.07	5.74	6.31	2.4	5.42	3.9	5.11	7.01	3.61	5.77	3.88	1.37	4.54	10.91	6.23	0.63	12.46	10.29	6.09	4.49	6.75	2.57	18.86	4.06	8.4	2.9	2.14	2.05	3.57	6.66	6.8	1.33	1.77	2.69	6.21
[truncated: 23 more columns]

## Sheet: Sheet2
					Group #	Tissue	Expression Level	Standard Deviation	Samples	Links				Group #	Tissue	Expression Level	Standard Deviation	Samples	Links			up #	Tissue	Expression Level	Standard Deviation	Samples	Links				up #	Tissue	Expression Level	Standard Deviation	Samples	Links		#	Tissue	Expression Level	Standard Deviation	Samples	Links
					1	First leaf sheath - Tillering stage	1.83	0.55	Sample_43A, Sample_44A, Sample_45A	To the Experiment				1	First leaf sheath - Tillering stage	3.63	0.28	Sample_43A, Sample_44A, Sample_45A	To the Experiment			1	First leaf sheath - Tillering stage	22.63	4.43	Sample_43A, Sample_44A, Sample_45A	To the Experiment				1	First leaf sheath - Tillering stage	6.98	7.2	Sample_43A, Sample_44A, Sample_45A	To the Experiment		1	First leaf sheath - Tillering stage	1.07	0.58	Sample_43A, Sample_44A, Sample_45A	To the Experiment
					1	Internode #2 - Milk grain stage	1.36	0.87	Sample_188B, Sample_189B	To the Experiment				1	Internode #2 - Milk grain stage	5.28	0.71	Sample_188B, Sample_189B	To the Experiment			1	Internode #2 - Milk grain stage	21.33	16.67	Sample_188B, Sample_189B	To the Experiment				1	Internode #2 - Milk grain stage	0.33	0.46	Sample_188B, Sample_189B	To the Experiment		1	Internode #2 - Milk grain stage	1.52	0.35	Sample_188B, Sample_189B	To the Experiment
					1	Shoot apical meristem - Seedling stage	0.48	0.2	Sample_19A, Sample_20A, Sample_21A	To the Experiment				1	Shoot apical meristem - Seedling stage	4.44	0.7	Sample_19A, Sample_20A, Sample_21A	To the Experiment			1	Shoot apical meristem - Seedling stage	2.51	0.79	Sample_19A, Sample_20A, Sample_21A	To the Experiment				1	Shoot apical meristem - Seedling stage	0.27	0.26	Sample_19A, Sample_20A, Sample_21A	To the Experiment		1	Shoot apical meristem - Seedling stage	25.84	8.61	Sample_19A, Sample_20A, Sample_21A	To the Experiment
					1	Grain - Milk grain stage	0.69	0.15	Sample_199A, Sample_200A, Sample_201A	To the Experiment				1	Grain - Milk grain stage	2.15	0.45	Sample_199A, Sample_200A, Sample_201A	To the Experiment			1	Grain - Milk grain stage	5.06	0.54	Sample_199A, Sample_200A, Sample_201A	To the Experiment				1	Grain - Milk grain stage	0.09	0.08	Sample_199A, Sample_200A, Sample_201A	To the Experiment		1	Grain - Milk grain stage	15.62	11.91	Sample_199A, Sample_200A, Sample_201A	To the Experiment
					1	First leaf blade - Seedling stage	1.77	0.62	Sample_13R1, Sample_23, Sample_32	To the Experiment				1	First leaf blade - Seedling stage	1.71	0.66	Sample_13R1, Sample_23, Sample_32	To the Experiment			1	First leaf blade - Seedling stage	14.44	18.47	Sample_13R1, Sample_23, Sample_32	To the Experiment				1	First leaf blade - Seedling stage	2.63	3.83	Sample_13R1, Sample_23, Sample_32	To the Experiment		1	First leaf blade - Seedling stage	10.23	14.48	Sample_13R1, Sample_23, Sample_32	To the Experiment
					1	Flag leaf blade - Full boot	0.52	0.2	Sample_94B, Sample_95A, Sample_96A	To the Experiment				1	Flag leaf blade - Full boot	2.74	0.46	Sample_94B, Sample_95A, Sample_96A	To the Experiment			1	Flag leaf blade - Full boot	5.58	4.09	Sample_94B, Sample_95A, Sample_96A	To the Experiment				1	Flag leaf blade - Full boot	0.54	0.27	Sample_94B, Sample_95A, Sample_96A	To the Experiment		1	Flag leaf blade - Full boot	7.05	2.21	Sample_94B, Sample_95A, Sample_96A	To the Experiment
					1	Awn - 50 percent spike	1.58	0.31	Sample_118A, Sample_119B, Sample_120A	To the Experiment				1	Awn - 50 percent spike	6.23	0.63	Sample_118A, Sample_119B, Sample_120A	To the Experiment			1	Awn - 50 percent spike	2.96	1.66	Sample_118A, Sample_119B, Sample_120A	To the Experiment				1	Awn - 50 percent spike	0.05	0.08	Sample_118A, Sample_119B, Sample_120A	To the Experiment		1	Awn - 50 percent spike	9.21	2.36	Sample_118A, Sample_119B, Sample_120A	To the Experiment
					1	flag leaf blade night (-0.25h) 06:45	0.46	0.06	Sample_166A, Sample_167A, Sample_168A	To the Experiment				1	flag leaf blade night (-0.25h) 06:45	2.46	0.61	Sample_166A, Sample_167A, Sample_168A	To the Experiment			1	flag leaf blade night (-0.25h) 06:45	6.34	2.22	Sample_166A, Sample_167A, Sample_168A	To the Experiment				1	flag leaf blade night (-0.25h) 06:45	0.12	0.12	Sample_166A, Sample_167A, Sample_168A	To the Experiment		1	flag leaf blade night (-0.25h) 06:45	3.64	0.46	Sample_166A, Sample_167A, Sample_168A	To the Experiment
					1	Shoot axis - Flag leaf stage	0.62	0.25	Sample_70A, Sample_71A, Sample_72A	To the Experiment				1	Shoot axis - Flag leaf stage	4.67	0.87	Sample_70A, Sample_71A, Sample_72A	To the Experiment			1	Shoot axis - Flag leaf stage	5.6	2.45	Sample_70A, Sample_71A, Sample_72A	To the Experiment				1	Shoot axis - Flag leaf stage	0.21	0.09	Sample_70A, Sample_71A, Sample_72A	To the Experiment		1	Shoot axis - Flag leaf stage	7.46	1.89	Sample_70A, Sample_71A, Sample_72A	To the Experiment
					1	Fifth leaf blade - Flag leaf stage	0.52	0.03	Sample_67A, Sample_68A, Sample_69A	To the Experiment				1	Fifth leaf blade - Flag leaf stage	2.54	0.59	Sample_67A, Sample_68A, Sample_69A	To the Experiment			1	Fifth leaf blade - Flag leaf stage	4.59	3.47	Sample_67A, Sample_68A, Sample_69A	To the Experiment				1	Fifth leaf blade - Flag leaf stage	0.99	1.08	Sample_67A, Sample_68A, Sample_69A	To the Experiment		1	Fifth leaf blade - Flag leaf stage	5.41	0.45	Sample_67A, Sample_68A, Sample_69A	To the Experiment
					1	Third leaf sheath - Three leaf stage	0.1	0.06	Sample_25A, Sample_26A, Sample_27A	To the Experiment				1	Third leaf sheath - Three leaf stage	2.36	0.22	Sample_25A, Sample_26A, Sample_27A	To the Experiment			1	Third leaf sheath - Three leaf stage	0.46	0.24	Sample_25A, Sample_26A, Sample_27A	To the Experiment				1	Third leaf sheath - Three leaf stage	0.03	0.06	Sample_25A, Sample_26A, Sample_27A	To the Experiment		1	Third leaf sheath - Three leaf stage	10.8	4.15	Sample_25A, Sample_26A, Sample_27A	To the Experiment
					1	Internode #2 - Ear emergence	1.03	0.9	Sample_136A, Sample_137B, Sample_138A	To the Experiment				1	Internode #2 - Ear emergence	4.59	0.3	Sample_136A, Sample_137B, Sample_138A	To the Experiment			1	Internode #2 - Ear emergence	11.79	3.59	Sample_136A, Sample_137B, Sample_138A	To the Experiment				1	Internode #2 - Ear emergence	0	0	Sample_136A, Sample_137B, Sample_138A	To the Experiment		1	Internode #2 - Ear emergence	3.94	3.02	Sample_136A, Sample_137B, Sample_138A	To the Experiment
					1	Anther	0.18	0.18	Sample_160A, Sample_161A, Sample_162A	To the Experiment				1	Anther	4.5	0.67	Sample_160A, Sample_161A, Sample_162A	To the Experiment			1	Anther	4.56	0.82	Sample_160A, Sample_161A, Sample_162A	To the Experiment				1	Anther	0.22	0.2	Sample_160A, Sample_161A, Sample_162A	To the Experiment		1	Anther	72.33	42.02	Sample_160A, Sample_161A, Sample_162A	To the Experiment
					1	Spike	0.31	0.15	Sample_100A, Sample_101A, Sample_102A	To the Experiment				1	Spike	5.49	0.71	Sample_100A, Sample_101A, Sample_102A	To the Experiment			1	Spike	2.8	1.42	Sample_100A, Sample_101A, Sample_102A	To the Experiment				1	Spike	0.16	0.28	Sample_100A, Sample_101A, Sample_102A	To the Experiment		1	Spike	14.07	3.94	Sample_100A, Sample_101A, Sample_102A	To the Experiment
					1	Coleoptile	0.53	0.4	Sample_12, Sample_26, Sample_6A	To the Experiment				1	Coleoptile	2.21	0.49	Sample_12, Sample_26, Sample_6A	To the Experiment			1	Coleoptile	13.27	13.17	Sample_12, Sample_26, Sample_6A	To the Experiment				1	Coleoptile	4.79	4.2	Sample_12, Sample_26, Sample_6A	To the Experiment		1	Coleoptile	5.74	2.44	Sample_12, Sample_26, Sample_6A	To the Experiment
					1	Stigma and Ovary	0.32	0.13	Sample_163A, Sample_164A, Sample_165A	To the Experiment				1	Stigma and Ovary	5.16	0.21	Sample_163A, Sample_164A, Sample_165A	To the Experiment			1	Stigma and Ovary	3.54	2.54	Sample_163A, Sample_164A, Sample_165A	To the Experiment				1	Stigma and Ovary	0	0	Sample_163A, Sample_164A, Sample_165A	To the Experiment		1	Stigma and Ovary	6.31	0.07	Sample_163A, Sample_164A, Sample_165A	To the Experiment
					1	Roots - Flag leaf stage	1.57	0.6	Sample_73A, Sample_74A, Sample_76A	To the Experiment				1	Roots - Flag leaf stage	7.26	0.26	Sample_73A, Sample_74A, Sample_76A	To the Experiment			1	Roots - Flag leaf stage	9.43	1.98	Sample_73A, Sample_74A, Sample_76A	To the Experiment				1	Roots - Flag leaf stage	0.09	0.16	Sample_73A, Sample_74A, Sample_76A	To the Experiment		1	Roots - Flag leaf stage	2.4	0.51	Sample_73A, Sample_74A, Sample_76A	To the Experiment
					1	Fifth leaf sheath - Flag leaf stage	0.88	0.12	Sample_64A, Sample_65A, Sample_66A	To the Experiment				1	Fifth leaf sheath - Flag leaf stage	2.74	0.19	Sample_64A, Sample_65A, Sample_66A	To the Experiment			1	Fifth leaf sheath - Flag leaf stage	12.26	15.53	Sample_64A, Sample_65A, Sample_66A	To the Experiment				1	Fifth leaf sheath - Flag leaf stage	0.39	0.68	Sample_64A, Sample_65A, Sample_66A	To the Experiment		1	Fifth leaf sheath - Flag leaf stage	5.42	2.36	Sample_64A, Sample_65A, Sample_66A	To the Experiment
					1	Root apical meristem - Three leaf stage	0.46	0.53	Sample_15, Sample_32R2, Sample_33A	To the Experiment				1	Root apical meristem - Three leaf stage	2.79	0.54	Sample_15, Sample_32R2, Sample_33A	To the Experiment			1	Root apical meristem - Three leaf stage	9.37	5.59	Sample_15, Sample_32R2, Sample_33A	To the Experiment				1	Root apical meristem - Three leaf stage	0.97	0.71	Sample_15, Sample_32R2, Sample_33A	To the Experiment		1	Root apical meristem - Three leaf stage	3.9	4.61	Sample_15, Sample_32R2, Sample_33A	To the Experiment
					1	Flag leaf sheath - Ear emergence	0.46	0.16	Sample_124A, Sample_125A, Sample_126A	To the Experiment				1	Flag leaf sheath - Ear emergence	4.38	0.87	Sample_124A, Sample_125A, Sample_126A	To the Experiment			1	Flag leaf sheath - Ear emergence	21.64	2.49	Sample_124A, Sample_125A, Sample_126A	To the Experiment				1	Flag leaf sheath - Ear emergence	0.21	0.37	Sample_124A, Sample_125A, Sample_126A	To the Experiment		1	Flag leaf sheath - Ear emergence	5.11	0.41	Sample_124A, Sample_125A, Sample_126A	To the Experiment
					1	Roots - Three leaf stage	0.62	0.53	Sample_28A, Sample_29A, Sample_30A	To the Experiment				1	Roots - Three leaf stage	4.67	1.6	Sample_28A, Sample_29A, Sample_30A	To the Experiment			1	Roots - Three leaf stage	6.37	3.56	Sample_28A, Sample_29A, Sample_30A	To the Experiment				1	Roots - Three leaf stage	0	0	Sample_28A, Sample_29A, Sample_30A	To the Experiment		1	Roots - Three leaf stage	7.01	6.44	Sample_28A, Sample_29A, Sample_30A	To the Experiment
					1	Axillary roots - Three leaf stage	1.38	1.12	Sample_16, Sample_35R1, Sample_36A	To the Experiment				1	Axillary roots - Three leaf stage	4.76	0.69	Sample_16, Sample_35R1, Sample_36A	To the Experiment			1	Axillary roots - Three leaf stage	9.17	3.03	Sample_16, Sample_35R1, Sample_36A	To the Experiment				1	Axillary roots - Three leaf stage	1.09	0.81	Sample_16, Sample_35R1, Sample_36A	To the Experiment		1	Axillary roots - Three leaf stage	3.61	4.15	Sample_16, Sample_35R1, Sample_36A	To the Experiment
					1	Flag leaf sheath - 50 percent spike	0.66	0.48	Sample_106A, Sample_107B, Sample_108A	To the Experiment				1	Flag leaf sheath - 50 percent spike	3.07	0.41	Sample_106A, Sample_107B, Sample_108A	To the Experiment			1	Flag leaf sheath - 50 percent spike	22.71	25.69	Sample_106A, Sample_107B, Sample_108A	To the Experiment				1	Flag leaf sheath - 50 percent spike	0.32	0.28	Sample_106A, Sample_107B, Sample_108A	To the Experiment		1	Flag leaf sheath - 50 percent spike	5.77	1.68	Sample_106A, Sample_107B, Sample_108A	To the Experiment
					1	Radicle - Seedling stage	0.59	0.17	Sample_10, Sample_18, Sample_3A	To the Experiment				1	Radicle - Seedling stage	4.76	0.48	Sample_10, Sample_18, Sample_3A	To the Experiment			1	Radicle - Seedling stage	17.45	2.85	Sample_10, Sample_18, Sample_3A	To the Experiment				1	Radicle - Seedling stage	27.74	44.07	Sample_10, Sample_18, Sample_3A	To the Experiment		1	Radicle - Seedling stage	3.88	4.41	Sample_10, Sample_18, Sample_3A	To the Experiment
					1	Roots - 50 percent spike	0.85	0.24	Sample_103A, Sample_104B, Sample_105B	To the Experiment				1	Roots - 50 percent spike	4.84	1.96	Sample_103A, Sample_104B, Sample_105B	To the Experiment			1	Roots - 50 percent spike	15.06	7.83	Sample_103A, Sample_104B, Sample_105B	To the Experiment				1	Roots - 50 percent spike	0.15	0.13	Sample_103A, Sample_104B, Sample_105B	To the Experiment		1	Roots - 50 percent spike	1.37	0.73	Sample_103A, Sample_104B, Sample_105B	To the Experiment
					1	Third leaf blade - Three leaf stage	0.76	0.44	Sample_22B, Sample_23A, Sample_24A	To the Experiment				1	Third leaf blade - Three leaf stage	1.2	0.43	Sample_22B, Sample_23A, Sample_24A	To the Experiment			1	Third leaf blade - Three leaf stage	1.83	1.14	Sample_22B, Sample_23A, Sample_24A	To the Experiment				1	Third leaf blade - Three leaf stage	0.83	1.13	Sample_22B, Sample_23A, Sample_24A	To the Experiment		1	Third leaf blade - Three leaf stage	4.54	5.39	Sample_22B, Sample_23A, Sample_24A	To the Experiment
					1	Spikelets - 50 percent spike	1.66	0.39	Sample_121A, Sample_122A, Sample_123A	To the Experiment				1	Spikelets - 50 percent spike	5.22	0.09	Sample_121A, Sample_122A, Sample_123A	To the Experiment			1	Spikelets - 50 percent spike	3.38	1.73	Sample_121A, Sample_122A, Sample_123A	To the Experiment				1	Spikelets - 50 percent spike	0.04	0.08	Sample_121A, Sample_122A, Sample_123A	To the Experiment		1	Spikelets - 50 percent spike	10.91	1.8	Sample_121A, Sample_122A, Sample_123A	To the Experiment
					1	Root apical meristem - Tillering stage	0.29	0.31	Sample_58A, Sample_59A, Sample_60A	To the Experiment				1	Root apical meristem - Tillering stage	2.49	0.88	Sample_58A, Sample_59A, Sample_60A	To the Experiment			1	Root apical meristem - Tillering stage	4.22	1.58	Sample_58A, Sample_59A, Sample_60A	To the Experiment				1	Root apical meristem - Tillering stage	1.94	3.06	Sample_58A, Sample_59A, Sample_60A	To the Experiment		1	Root apical meristem - Tillering stage	6.23	7.26	Sample_58A, Sample_59A, Sample_60A	To the Experiment
					1	Grain - Ripening stage	0.08	0.14	Sample_217B, Sample_218A, Sample_219A	To the Experiment				1	Grain - Ripening stage	2.76	0.55	Sample_217B, Sample_218A, Sample_219A	To the Experiment			1	Grain - Ripening stage	2.44	0.95	Sample_217B, Sample_218A, Sample_219A	To the Experiment				1	Grain - Ripening stage	66.09	19.91	Sample_217B, Sample_218A, Sample_219A	To the Experiment		1	Grain - Ripening stage	0.63	0.03	Sample_217B, Sample_218A, Sample_219A	To the Experiment
					1	Awns - Ear emergence	2	0.42	Sample_139A, Sample_140A, Sample_141A	To the Experiment				1	Awns - Ear emergence	2.67	0.91	Sample_139A, Sample_140A, Sample_141A	To the Experiment			1	Awns - Ear emergence	2.86	0.8	Sample_139A, Sample_140A, Sample_141A	To the Experiment				1	Awns - Ear emergence	1.08	0.67	Sample_139A, Sample_140A, Sample_141A	To the Experiment		1	Awns - Ear emergence	12.46	7.72	Sample_139A, Sample_140A, Sample_141A	To the Experiment
					1	Glumes	0.98	0.53	Sample_193A, Sample_194A, Sample_195A	To the Experiment				1	Glumes	3.54	0.33	Sample_193A, Sample_194A, Sample_195A	To the Experiment			1	Glumes	26.81	13.54	Sample_193A, Sample_194A, Sample_195A	To the Experiment				1	Glumes	0.89	0.09	Sample_193A, Sample_194A, Sample_195A	To the Experiment		1	Glumes	10.29	5.05	Sample_193A, Sample_194A, Sample_195A	To the Experiment
					1	Glumes - Ear emergence	1.42	0.18	Sample_142A, Sample_143A, Sample_144B	To the Experiment				1	Glumes - Ear emergence	3.62	0.48	Sample_142A, Sample_143A, Sample_144B	To the Experiment			1	Glumes - Ear emergence	10.13	6.55	Sample_142A, Sample_143A, Sample_144B	To the Experiment				1	Glumes - Ear emergence	0.79	0.88	Sample_142A, Sample_143A, Sample_144B	To the Experiment		1	Glumes - Ear emergence	6.09	1.98	Sample_142A, Sample_143A, Sample_144B	To the Experiment
					1	Leaf ligule	0.83	0.03	Sample_88A, Sample_89B, Sample_90A	To the Experiment				1	Leaf ligule	4.54	0.33	Sample_88A, Sample_89B, Sample_90A	To the Experiment			1	Leaf ligule	9.87	7.95	Sample_88A, Sample_89B, Sample_90A	To the Experiment				1	Leaf ligule	3.2	1.68	Sample_88A, Sample_89B, Sample_90A	To the Experiment		1	Leaf ligule	4.49	1.3	Sample_88A, Sample_89B, Sample_90A	To the Experiment
					1	Flag leaf blade - 50 percent spike	0.54	0.41	Sample_109A, Sample_110A, Sample_111B	To the Experiment				1	Flag leaf blade - 50 percent spike	3.06	0.36	Sample_109A, Sample_110A, Sample_111B	To the Experiment			1	Flag leaf blade - 50 percent spike	12.99	13.53	Sample_109A, Sample_110A, Sample_111B	To the Experiment				1	Flag leaf blade - 50 percent spike	0.16	0.18	Sample_109A, Sample_110A, Sample_111B	To the Experiment		1	Flag leaf blade - 50 percent spike	6.75	1.03	Sample_109A, Sample_110A, Sample_111B	To the Experiment
					1	Internode #2 - 50 percent spike	1.46	0.44	Sample_112B, Sample_113B, Sample_114B	To the Experiment				1	Internode #2 - 50 percent spike	5.22	0.83	Sample_112B, Sample_113B, Sample_114B	To the Experiment			1	Internode #2 - 50 percent spike	11.76	8.82	Sample_112B, Sample_113B, Sample_114B	To the Experiment				1	Internode #2 - 50 percent spike	0.09	0.16	Sample_112B, Sample_113B, Sample_114B	To the Experiment		1	Internode #2 - 50 percent spike	2.57	0.62	Sample_112B, Sample_113B, Sample_114B	To the Experiment
					1	Fifth leaf sheath - Fifth leaf stage	0.15	0.03	Sample_37A, Sample_38A, Sample_39A	To the Experiment				1	Fifth leaf sheath - Fifth leaf stage	2.73	0.75	Sample_37A, Sample_38A, Sample_39A	To the Experiment			1	Fifth leaf sheath - Fifth leaf stage	0.86	0.78	Sample_37A, Sample_38A, Sample_39A	To the Experiment				1	Fifth leaf sheath - Fifth leaf stage	0	0	Sample_37A, Sample_38A, Sample_39A	To the Experiment		1	Fifth leaf sheath - Fifth leaf stage	18.86	1.17	Sample_37A, Sample_38A, Sample_39A	To the Experiment
					1	fifth leaf blade night (-0.25h) 21:45	1.09	0.33	Sample_79A, Sample_80A, Sample_81A	To the Experiment				1	fifth leaf blade night (-0.25h) 21:45	2.09	0.06	Sample_79A, Sample_80A, Sample_81A	To the Experiment			1	fifth leaf blade night (-0.25h) 21:45	5.98	3.41	Sample_79A, Sample_80A, Sample_81A	To the Experiment				1	fifth leaf blade night (-0.25h) 21:45	1.59	1.09	Sample_79A, Sample_80A, Sample_81A	To the Experiment		1	fifth leaf blade night (-0.25h) 21:45	4.06	0.64	Sample_79A, Sample_80A, Sample_81A	To the Experiment
					1	Grain - Soft dough	0.69	0.2	Sample_205A, Sample_206A, Sample_207A	To the Experiment				1	Grain - Soft dough	1.72	0.34	Sample_205A, Sample_206A, Sample_207A	To the Experiment			1	Grain - Soft dough	3.34	0.84	Sample_205A, Sample_206A, Sample_207A	To the Experiment				1	Grain - Soft dough	0.75	0.96	Sample_205A, Sample_206A, Sample_207A	To the Experiment		1	Grain - Soft dough	8.4	4.08	Sample_205A, Sample_206A, Sample_207A	To the Experiment
					1	Flag leaf blade (senescence) - Dough stage	0.45	0.34	Sample_202A, Sample_203A, Sample_204A	To the Experiment				1	Flag leaf blade (senescence) - Dough stage	3.92	0.08	Sample_202A, Sample_203A, Sample_204A	To the Experiment			1	Flag leaf blade (senescence) - Dough stage	16.27	3.29	Sample_202A, Sample_203A, Sample_204A	To the Experiment				1	Flag leaf blade (senescence) - Dough stage	0	0	Sample_202A, Sample_203A, Sample_204A	To the Experiment		1	Flag leaf blade (senescence) - Dough stage	2.9	0.99	Sample_202A, Sample_203A, Sample_204A	To the Experiment
					1	Flag leaf blade night (-0.25h) 06:45 - Flag leaf stage	0.75	0.38	Sample_75A, Sample_77A, Sample_78A	To the Experiment				1	Flag leaf blade night (-0.25h) 06:45 - Flag leaf stage	1.57	0.55	Sample_75A, Sample_77A, Sample_78A	To the Experiment			1	Flag leaf blade night (-0.25h) 06:45 - Flag leaf stage	1.87	0.93	Sample_75A, Sample_77A, Sample_78A	To the Experiment				1	Flag leaf blade night (-0.25h) 06:45 - Flag leaf stage	0.44	0.23	Sample_75A, Sample_77A, Sample_78A	To the Experiment		1	Flag leaf blade night (-0.25h) 06:45 - Flag leaf stage	2.14	0.93	Sample_75A, Sample_77A, Sample_78A	To the Experiment
					1	Flag leaf blade (senescence) - Ripening stage	0.68	0.12	Sample_223B, Sample_225A	To the Experiment				1	Flag leaf blade (senescence) - Ripening stage	4.06	1.2	Sample_223B, Sample_225A	To the Experiment			1	Flag leaf blade (senescence) - Ripening stage	10.41	1.46	Sample_223B, Sample_225A	To the Experiment				1	Flag leaf blade (senescence) - Ripening stage	0.83	1.18	Sample_223B, Sample_225A	To the Experiment		1	Flag leaf blade (senescence) - Ripening stage	2.05	0.37	Sample_223B, Sample_225A	To the Experiment
					1	First leaf blade - Tillering stage	1.21	0.16	Sample_46A, Sample_d11, Sample_d12	To the Experiment				1	First leaf blade - Tillering stage	3.34	0.29	Sample_46A, Sample_d11, Sample_d12	To the Experiment			1	First leaf blade - Tillering stage	11.1	4.18	Sample_46A, Sample_d11, Sample_d12	To the Experiment				1	First leaf blade - Tillering stage	5.54	8.88	Sample_46A, Sample_d11, Sample_d12	To the Experiment		1	First leaf blade - Tillering stage	3.57	1.45	Sample_46A, Sample_d11, Sample_d12	To the Experiment
					1	Shoot apical meristem - Tillering stage	1.14	0.64	Sample_52A, Sample_53A, Sample_54A	To the Experiment				1	Shoot apical meristem - Tillering stage	3.43	0.5	Sample_52A, Sample_53A, Sample_54A	To the Experiment			1	Shoot apical meristem - Tillering stage	10.44	7.18	Sample_52A, Sample_53A, Sample_54A	To the Experiment				1	Shoot apical meristem - Tillering stage	0.25	0.28	Sample_52A, Sample_53A, Sample_54A	To the Experiment		1	Shoot apical meristem - Tillering stage	6.66	3.25	Sample_52A, Sample_53A, Sample_54A	To the Experiment
					1	Shoot axis - First leaf stage	0.35	0.15	Sample_11, Sample_20, Sample_9A	To the Experiment				1	Shoot axis - First leaf stage	1.46	0.85	Sample_11, Sample_20, Sample_9A	To the Experiment			1	Shoot axis - First leaf stage	4.92	4.53	Sample_11, Sample_20, Sample_9A	To the Experiment				1	Shoot axis - First leaf stage	0.72	0.86	Sample_11, Sample_20, Sample_9A	To the Experiment		1	Shoot axis - First leaf stage	6.8	9.72	Sample_11, Sample_20, Sample_9A	To the Experiment
					1	Roots - Seedling stage	0.78	0.26	Sample_13, Sample_18A, Sample_33	To the Experiment				1	Roots - Seedling stage	4.22	0.7	Sample_13, Sample_18A, Sample_33	To the Experiment			1	Roots - Seedling stage	14.91	10.01	Sample_13, Sample_18A, Sample_33	To the Experiment				1	Roots - Seedling stage	1.52	0.18	Sample_13, Sample_18A, Sample_33	To the Experiment		1	Roots - Seedling stage	1.33	0.48	Sample_13, Sample_18A, Sample_33	To the Experiment
					1	Shoot axis - Milk grain stage	1.42	0.87	Sample_178A, Sample_179A, Sample_180A	To the Experiment				1	Shoot axis - Milk grain stage	5.9	1.64	Sample_178A, Sample_179A, Sample_180A	To the Experiment			1	Shoot axis - Milk grain stage	15.84	19.55	Sample_178A, Sample_179A, Sample_180A	To the Experiment				1	Shoot axis - Milk grain stage	1.38	1.85	Sample_178A, Sample_179A, Sample_180A	To the Experiment		1	Shoot axis - Milk grain stage	1.77	0.33	Sample_178A, Sample_179A, Sample_180A	To the Experiment
					1	Fifth leaf blade - Fifth leaf stage	0.94	0.47	Sample_40A, Sample_41A, Sample_42A	To the Experiment				1	Fifth leaf blade - Fifth leaf stage	1.39	0.29	Sample_40A, Sample_41A, Sample_42A	To the Experiment			1	Fifth leaf blade - Fifth leaf stage	2.52	1.77	Sample_40A, Sample_41A, Sample_42A	To the Experiment				1	Fifth leaf blade - Fifth leaf stage	0.09	0.16	Sample_40A, Sample_41A, Sample_42A	To the Experiment		1	Fifth leaf blade - Fifth leaf stage	2.69	0.45	Sample_40A, Sample_41A, Sample_42A	To the Experiment
					1	Flag leaf blade - Ear emergence	0.63	0.24	Sample_127A, Sample_128A, Sample_129A	To the Experiment				1	Flag leaf blade - Ear emergence	3.61	0.21	Sample_127A, Sample_128A, Sample_129A	To the Experiment			1	Flag leaf blade - Ear emergence	13.79	1.64	Sample_127A, Sample_128A, Sample_129A	To the Experiment				1	Flag leaf blade - Ear emergence	0.26	0.23	Sample_127A, Sample_128A, Sample_129A	To the Experiment		1	Flag leaf blade - Ear emergence	6.21	1.07	Sample_127A, Sample_128A, Sample_129A	To the Experiment
					1	flag leaf blade night (+0.25h) 07:15	1.31	0.4	Sample_82A, Sample_83B, Sample_84A	To the Experiment				1	flag leaf blade night (+0.25h) 07:15	1.63	0.17	Sample_82A, Sample_83B, Sample_84A	To the Experiment			1	flag leaf blade night (+0.25h) 07:15	2.53	1.06	Sample_82A, Sample_83B, Sample_84A	To the Experiment				1	flag leaf blade night (+0.25h) 07:15	0.37	0.52	Sample_82A, Sample_83B, Sample_84A	To the Experiment		1	flag leaf blade night (+0.25h) 07:15	2.41	0.46	Sample_82A, Sample_83B, Sample_84A	To the Experiment
					1	Fifth leaf blade night (-0.25h) 21:45	0.9	0.15	Sample_169A, Sample_170A, Sample_171A	To the Experiment				1	Fifth leaf blade night (-0.25h) 21:45	3.55	0.25	Sample_169A, Sample_170A, Sample_171A	To the Experiment			1	Fifth leaf blade night (-0.25h) 21:45	8.23	1.33	Sample_169A, Sample_170A, Sample_171A	To the Experiment				1	Fifth leaf blade night (-0.25h) 21:45	0.07	0.12	Sample_169A, Sample_170A, Sample_171A	To the Experiment		1	Fifth leaf blade night (-0.25h) 21:45	2.72	0.56	Sample_169A, Sample_170A, Sample_171A	To the Experiment
					1	Shoot axis - Tillering stage	1.1	1.4	Sample_49A, Sample_50A, Sample_51A	To the Experiment				1	Shoot axis - Tillering stage	3.8	0.69	Sample_49A, Sample_50A, Sample_51A	To the Experiment			1	Shoot axis - Tillering stage	6.62	2.69	Sample_49A, Sample_50A, Sample_51A	To the Experiment				1	Shoot axis - Tillering stage	0.35	0.58	Sample_49A, Sample_50A, Sample_51A	To the Experiment		1	Shoot axis - Tillering stage	9.12	3.83	Sample_49A, Sample_50A, Sample_51A	To the Experiment
					1	Stem axis - First leaf stage	0.35	0.15	Sample_11, Sample_20, Sample_9A	To the Experiment				1	Stem axis - First leaf stage	1.46	0.85	Sample_11, Sample_20, Sample_9A	To the Experiment			1	Stem axis - First leaf stage	4.92	4.53	Sample_11, Sample_20, Sample_9A	To the Experiment				1	Stem axis - First leaf stage	0.72	0.86	Sample_11, Sample_20, Sample_9A	To the Experiment		1	Stem axis - First leaf stage	6.8	9.72	Sample_11, Sample_20, Sample_9A	To the Experiment
					1	Endosperm	0.33	0.28	Sample_211B, Sample_212A, Sample_213A	To the Experiment				1	Endosperm	0.89	0.05	Sample_211B, Sample_212A, Sample_213A	To the Experiment			1	Endosperm	3.07	0.89	Sample_211B, Sample_212A, Sample_213A	To the Experiment				1	Endosperm	54.31	29.97	Sample_211B, Sample_212A, Sample_213A	To the Experiment		1	Endosperm	0.4	0.25	Sample_211B, Sample_212A, Sample_213A	To the Experiment
					1	Peduncle	0.24	0.14	Sample_184A, Sample_185A, Sample_186A	To the Experiment				1	Peduncle	3.06	0.24	Sample_184A, Sample_185A, Sample_186A	To the Experiment			1	Peduncle	6.59	3.85	Sample_184A, Sample_185A, Sample_186A	To the Experiment				1	Peduncle	0.1	0.17	Sample_184A, Sample_185A, Sample_186A	To the Experiment		1	Peduncle	13.36	4.35	Sample_184A, Sample_185A, Sample_186A	To the Experiment
					1	Peduncle - 50 percent spike	1.14	0.38	Sample_115A, Sample_116A, Sample_117A	To the Experiment				1	Peduncle - 50 percent spike	2.19	0.06	Sample_115A, Sample_116A, Sample_117A	To the Experiment			1	Peduncle - 50 percent spike	8.4	10.71	Sample_115A, Sample_116A, Sample_117A	To the Experiment				1	Peduncle - 50 percent spike	0.03	0.06	Sample_115A, Sample_116A, Sample_117A	To the Experiment		1	Peduncle - 50 percent spike	4.06	3.74	Sample_115A, Sample_116A, Sample_117A	To the Experiment
					1	Peduncle - Ear emergence	1.41	0.37	Sample_133A, Sample_134A, Sample_135A	To the Experiment				1	Peduncle - Ear emergence	2.62	0.98	Sample_133A, Sample_134A, Sample_135A	To the Experiment			1	Peduncle - Ear emergence	5.76	3.71	Sample_133A, Sample_134A, Sample_135A	To the Experiment				1	Peduncle - Ear emergence	0.09	0.16	Sample_133A, Sample_134A, Sample_135A	To the Experiment		1	Peduncle - Ear emergence	1.5	0.44	Sample_133A, Sample_134A, Sample_135A	To the Experiment
					1	Flag leaf sheath - Full boot	0.85	0.32	Sample_91A, Sample_92A, Sample_93A	To the Experiment				1	Flag leaf sheath - Full boot	2.57	0.61	Sample_91A, Sample_92A, Sample_93A	To the Experiment			1	Flag leaf sheath - Full boot	11.61	10.49	Sample_91A, Sample_92A, Sample_93A	To the Experiment				1	Flag leaf sheath - Full boot	0.73	0.67	Sample_91A, Sample_92A, Sample_93A	To the Experiment		1	Flag leaf sheath - Full boot	4.68	2.43	Sample_91A, Sample_92A, Sample_93A	To the Experiment
					1	Flag leaf blade - Flag leaf stage	1.39	0.25	Sample_61A, Sample_62A, Sample_63A	To the Experiment				1	Flag leaf blade - Flag leaf stage	2.06	0.57	Sample_61A, Sample_62A, Sample_63A	To the Experiment			1	Flag leaf blade - Flag leaf stage	1.43	0.36	Sample_61A, Sample_62A, Sample_63A	To the Experiment				1	Flag leaf blade - Flag leaf stage	0.08	0.14	Sample_61A, Sample_62A, Sample_63A	To the Experiment		1	Flag leaf blade - Flag leaf stage	3.09	1.22	Sample_61A, Sample_62A, Sample_63A	To the Experiment
					1	Lemma	0.94	0.52	Sample_196A, Sample_197A, Sample_198A	To the Experiment				1	Lemma	4.53	0.14	Sample_196A, Sample_197A, Sample_198A	To the Experiment			1	Lemma	44.82	14.33	Sample_196A, Sample_197A, Sample_198A	To the Experiment				1	Lemma	0.81	0.92	Sample_196A, Sample_197A, Sample_198A	To the Experiment		1	Lemma	7.06	5.48	Sample_196A, Sample_197A, Sample_198A	To the Experiment
					1	Lemma - Ear emergence	0.89	0.34	Sample_157A, Sample_158A, Sample_159B	To the Experiment				1	Lemma - Ear emergence	4	0.24	Sample_157A, Sample_158A, Sample_159B	To the Experiment			1	Lemma - Ear emergence	11.61	4.37	Sample_157A, Sample_158A, Sample_159B	To the Experiment				1	Lemma - Ear emergence	1.13	1.27	Sample_157A, Sample_158A, Sample_159B	To the Experiment		1	Lemma - Ear emergence	7.75	5.19	Sample_157A, Sample_158A, Sample_159B	To the Experiment
					1	Awns - Milk grain stage	1.14	0.3	Sample_190A, Sample_191A, Sample_192A	To the Experiment				1	Awns - Milk grain stage	3.8	0.19	Sample_190A, Sample_191A, Sample_192A	To the Experiment			1	Awns - Milk grain stage	27.21	7.25	Sample_190A, Sample_191A, Sample_192A	To the Experiment				1	Awns - Milk grain stage	1.61	0.56	Sample_190A, Sample_191A, Sample_192A	To the Experiment		1	Awns - Milk grain stage	11.13	5.64	Sample_190A, Sample_191A, Sample_192A	To the Experiment
					1	fifth leaf blade night (+0.25h) 22:15	0.88	0.19	Sample_85B, Sample_86A, Sample_87A	To the Experiment				1	fifth leaf blade night (+0.25h) 22:15	1.91	0.51	Sample_85B, Sample_86A, Sample_87A	To the Experiment			1	fifth leaf blade night (+0.25h) 22:15	2.39	1.07	Sample_85B, Sample_86A, Sample_87A	To the Experiment				1	fifth leaf blade night (+0.25h) 22:15	1.49	1.14	Sample_85B, Sample_86A, Sample_87A	To the Experiment		1	fifth leaf blade night (+0.25h) 22:15	10.91	11.58	Sample_85B, Sample_86A, Sample_87A	To the Experiment
					1	Flag leaf blade - Milk grain stage	0.67	0.66	Sample_175A, Sample_176A, Sample_177A	To the Experiment				1	Flag leaf blade - Milk grain stage	4.15	2.19	Sample_175A, Sample_176A, Sample_177A	To the Experiment			1	Flag leaf blade - Milk grain stage	28.58	3.39	Sample_175A, Sample_176A, Sample_177A	To the Experiment				1	Flag leaf blade - Milk grain stage	0	0	Sample_175A, Sample_176A, Sample_177A	To the Experiment		1	Flag leaf blade - Milk grain stage	2.23	1.36	Sample_175A, Sample_176A, Sample_177A	To the Experiment
					1	Grain - Hard dough	0.79	0.67	Sample_208A, Sample_209A, Sample_210A	To the Experiment				1	Grain - Hard dough	1.92	0.41	Sample_208A, Sample_209A, Sample_210A	To the Experiment			1	Grain - Hard dough	4.81	1.87	Sample_208A, Sample_209A, Sample_210A	To the Experiment				1	Grain - Hard dough	110.53	40.04	Sample_208A, Sample_209A, Sample_210A	To the Experiment		1	Grain - Hard dough	0.7	0.44	Sample_208A, Sample_209A, Sample_210A	To the Experiment
					1	Flag leaf sheath - Milk grain stage	0.38	0.29	Sample_172A, Sample_173A, Sample_174A	To the Experiment				1	Flag leaf sheath - Milk grain stage	4.34	0.84	Sample_172A, Sample_173A, Sample_174A	To the Experiment			1	Flag leaf sheath - Milk grain stage	29.57	5.12	Sample_172A, Sample_173A, Sample_174A	To the Experiment				1	Flag leaf sheath - Milk grain stage	0.08	0.07	Sample_172A, Sample_173A, Sample_174A	To the Experiment		1	Flag leaf sheath - Milk grain stage	3.83	0.22	Sample_172A, Sample_173A, Sample_174A	To the Experiment
					1	Embryo proper	0.08	0.08	Sample_214A, Sample_215A, Sample_216A	To the Experiment				1	Embryo proper	1.66	0.6	Sample_214A, Sample_215A, Sample_216A	To the Experiment			1	Embryo proper	0.81	0.18	Sample_214A, Sample_215A, Sample_216A	To the Experiment				1	Embryo proper	282.24	39.96	Sample_214A, Sample_215A, Sample_216A	To the Experiment		1	Embryo proper	0.79	0.58	Sample_214A, Sample_215A, Sample_216A	To the Experiment
					1	Fifth leaf blade (senescence) - Milk grain stage	0.25	0.12	Sample_181A, Sample_182A, Sample_183A	To the Experiment				1	Fifth leaf blade (senescence) - Milk grain stage	4.21	0.96	Sample_181A, Sample_182A, Sample_183A	To the Experiment			1	Fifth leaf blade (senescence) - Milk grain stage	19.53	4.37	Sample_181A, Sample_182A, Sample_183A	To the Experiment				1	Fifth leaf blade (senescence) - Milk grain stage	0.05	0.07	Sample_181A, Sample_182A, Sample_183A	To the Experiment		1	Fifth leaf blade (senescence) - Milk grain stage	2.84	0.76	Sample_181A, Sample_182A, Sample_183A	To the Experiment
					1	Roots - Tillering stage	1.2	0.8	Sample_55B, Sample_56A, Sample_57A	To the Experiment				1	Roots - Tillering stage	4.43	0.13	Sample_55B, Sample_56A, Sample_57A	To the Experiment			1	Roots - Tillering stage	15.74	2.56	Sample_55B, Sample_56A, Sample_57A	To the Experiment				1	Roots - Tillering stage	0.14	0.14	Sample_55B, Sample_56A, Sample_57A	To the Experiment		1	Roots - Tillering stage	3.18	1.86	Sample_55B, Sample_56A, Sample_57A	To the Experiment
					1	Shoot axis - Full boot	1.22	0.76	Sample_97A, Sample_98A, Sample_99A	To the Experiment				1	Shoot axis - Full boot	3.94	1.15	Sample_97A, Sample_98A, Sample_99A	To the Experiment			1	Shoot axis - Full boot	8.64	3.31	Sample_97A, Sample_98A, Sample_99A	To the Experiment				1	Shoot axis - Full boot	0.57	0.26	Sample_97A, Sample_98A, Sample_99A	To the Experiment		1	Shoot axis - Full boot	10.36	6.6	Sample_97A, Sample_98A, Sample_99A	To the Experiment
					1	Fifth leaf blade - Ear emergence	0.37	0.33	Sample_130A, Sample_131A, Sample_132A	To the Experiment				1	Fifth leaf blade - Ear emergence	3.07	0.81	Sample_130A, Sample_131A, Sample_132A	To the Experiment			1	Fifth leaf blade - Ear emergence	18.96	8.48	Sample_130A, Sample_131A, Sample_132A	To the Experiment				1	Fifth leaf blade - Ear emergence	0.09	0.08	Sample_130A, Sample_131A, Sample_132A	To the Experiment		1	Fifth leaf blade - Ear emergence	3.14	0.88	Sample_130A, Sample_131A, Sample_132A	To the Experiment
					1	First leaf sheath - Seedling stage	1.2	1.4	Sample_10R1, Sample_21, Sample_30	To the Experiment				1	First leaf sheath - Seedling stage	2.25	1.1	Sample_10R1, Sample_21, Sample_30	To the Experiment			1	First leaf sheath - Seedling stage	8.77	5.33	Sample_10R1, Sample_21, Sample_30	To the Experiment				1	First leaf sheath - Seedling stage	0.81	0.58	Sample_10R1, Sample_21, Sample_30	To the Experiment		1	First leaf sheath - Seedling stage	5.57	5.46	Sample_10R1, Sample_21, Sample_30	To the Experiment
